# Supplementary material for: Phenotypic and genomic characterization of Roseomonas mucosa, an opportunistic pathogen with discrepancies among antimicrobial susceptibility testing methods
Source: Antimicrob Agents Chemother. 2026 Jan 21;70(3):e01041-25. doi: 10.1128/aac.01041-25 (PMC12959163; doi:10.1128/aac.01041-25)
Supplement: Supplemental tables — Tables S1 to S11. [file aac.01041-25-s0006.xlsx]

## Sheet: Table S1
		Demography		MALDI-TOFa identification	Genomic identificationb
	Strains	Origin	Medical department	Species	Species
	1793	Cerebrospinal Fluid	Paediatric department	Roseomonas gilardii	Roseomonas mucosa
	2126	Blood culture	Paediatric department	Roseomonas mucosa	Roseomonas mucosa
	2404	Meconium	Neonatology	Roseomonas mucosa	Roseomonas mucosa
	2534	Meconium	Neonatology	Roseomonas mucosa	Roseomonas mucosa
	2689	Meconium	Neonatology	Roseomonas mucosa	Roseomonas mucosa
	2733c	Derivation Cerebrospinal Fluid	Surgical reanimation	Roseomonas mucosa	Roseomonas mucosa
	2818	Meconium	Neonatology	Roseomonas mucosa	Roseomonas mucosa
	2855	Meconium	Neonatology	Roseomonas mucosa	Roseomonas mucosa
	3994	Cabinet	Environmental microbiology department	Roseomonas spp.	Roseomonas mucosa
	4954	Blood culture	Not available	Roseomonas mucosa	Roseomonas mucosa
	10565	Not available	Not available	Roseomonas mucosa	Roseomonas mucosa
	11153	Blood culture	Not available	Roseomonas spp.	Roseomonas mucosa
	12743	Blood culture	Nephrology	Roseomonas mucosa	Roseomonas mucosa
	16688	Glove	Environmental microbiology department	Roseomonas mucosa	Roseomonas mucosa
	16989	Not available	Environmental microbiology department	Roseomonas mucosa	Roseomonas mucosa
	17370	Finger	Not available	Roseomonas mucosa	Roseomonas mucosa
	187654	Blood culture	Not available	Roseomonas mucosa	Roseomonas mucosa
	Table S1: Strains isolation origins characteristics.
	a MALDI-TOF: Biotyper® sirius Brucker (Billerica, MA, USA), v12 database
	b Genomic identificiation was performed using the rMLST tool provide by pubmlst.org
	c The 2733 strain corresponding to the clinical case

## Sheet: Table S2
	Molecules	Disk charge µg	Supplier	Tested ranges in mg/L	Method	Quality control
	Ampicillin	10	Bio-Rad	-	-	-
	Amoxicillin - clavulanic acid	20 - 10	Bio-Rad	-	-	-
	Ticarcillin	75	Bio-Rad	-	-	-
	Ticarcillin - clavulanic acid	75 - 10	Bio-Rad	-	-	-
	Piperacillin - tazobactam	30 - 6	Bio-Rad	0.5 to 1024	Manual	ATCC 25922 E. coli
	Temocillin	30	Bio-Rad	4 to 32	Sensititre*	-
	Cefalexin	30	Bio-Rad	-	-	-
	Ceftriaxone	30	Bio-Rad	0.032 to 64	Manual	ATCC 25922 E. coli
	Cefotaxime	30	Bio-Rad	0.016 to 32	Manual	ATCC 25922 E. coli
	Cefepime	30	Bio-Rad	0.5 to 32	Sensititre	-
	Ceftazidime	30	Bio-Rad	0.5 to 32	Sensititre	-
	Ceftazidime avibactam	-	-	0.25 to 32	Sensititre	-
	Aztreonam	30	Bio-Rad	1 to 32	Sensititre	-
	Ertapenem	10	Bio-Rad	0.064 to 1	Sensititre	-
	Imipenem	10	Bio-Rad	0.5 to 16	Sensititre	-
	Imipenem - relebactam	-	-	0.064 to 8	Sensititre	-
	Meropenem	10	Bio-Rad	0.128 to 16	Sensititre	-
	Meropenem - vaborbactam	-	-	0.064 to 16	Sensititre	-
	Ceftolozane - tazobactam	-	Bio-Rad	0.25 to 32	Sensititre	-
	Amikacin	30	Bio-Rad	1 to 32	Sensititre	-
	Gentamicin	10	Bio-Rad	0.016 to 32	Manual	ATCC 25922 E. coli
	Tobramycin	10	Bio-Rad	0.5 to 4	Sensititre	-
	Ciprofloxacin	5	Bio-Rad	0.008 to 16	Manual	ATCC 25922 E. coli
	Colistin	-	Bio-Rad	0.25 to 16	Sensititre	-
	Eravacycline	-	Bio-Rad	0.008 to 0.5	Sensititre	-
	Fosfomycine+G6P	200	Bio-Rad	16 to 64	Sensititre	-
	Tigecycline	15	Bio-Rad	0.25 to 4	Sensititre	-
	Cotrimoxazol	25	Bio-Rad	1 to 8	Sensititre	-
	Table S2 : Disk characteristics, ranges and methods used for MICs determination
	* Minimum inhibitory concentration determined via the Sensititre system (Thermo Fisher Scientific, Waltham, MA, USA) automated on the EUMDROXF. FRAM2GN plates

## Sheet: Table S3
Table S3: genomes available for ANI approach
assembly_accession	bioproject	biosample	wgs_master	excluded_from_refseq	refseq_category	relation_to_type_material	taxid	species_taxid	organism_name	infraspecific_name	isolate	version_status	assembly_level	release_type	genome_rep	seq_rel_date	asm_name	submitter	gbrs_paired_asm	paired_asm_comp	ftp_path	local_filename
GCF_900141905.1	PRJNA224116	SAMN02745194	FQZF00000000.1	na	reference genome	assembly from type material	198092	198092	Roseomonas rosea	strain=DSM 14916	na	latest	Scaffold	Major	Full	2016-12-03	IMG-taxon 2585427600 annotated assembly		GCA_900141905.1	identical	https://ftp.ncbi.nlm.nih.gov/genomes/all/GCF/900/141/905/GCF_900141905.1_IMG-taxon_2585427600_annotated_assembly	./Desktop/roseomonas/refseq/bacteria/GCF_900141905.1/GCF_900141905.1_IMG-taxon_2585427600_annotated_assembly_genomic.fna.gz
GCF_023078375.1	PRJNA224116	SAMN27409697	na	na	na	assembly from type material	204527	257708	Roseomonas gilardii subsp. gilardii	strain=ATCC 49956	na	latest	Complete Genome	Major	Full	2022-04-21	ASM2307837v1		GCA_023078375.1	identical	https://ftp.ncbi.nlm.nih.gov/genomes/all/GCF/023/078/375/GCF_023078375.1_ASM2307837v1	./Desktop/roseomonas/refseq/bacteria/GCF_023078375.1/GCF_023078375.1_ASM2307837v1_genomic.fna.gz
GCF_001466485.2	PRJNA224116	SAMN04169051	LLWF00000000.2	na	na	na	207340	207340	Roseomonas mucosa	strain=AU37	na	latest	Contig	Major	Full	2017-02-02	ASM146648v2		GCA_001466485.2	identical	https://ftp.ncbi.nlm.nih.gov/genomes/all/GCF/001/466/485/GCF_001466485.2_ASM146648v2	./Desktop/roseomonas/refseq/bacteria/GCF_001466485.2/GCF_001466485.2_ASM146648v2_genomic.fna.gz
GCF_006384895.1	PRJNA224116	SAMN06947414	na	na	na	na	207340	207340	Roseomonas mucosa	strain=AD1	na	latest	Complete Genome	Major	Full	2019-06-20	ASM638489v1		GCA_006384895.1	identical	https://ftp.ncbi.nlm.nih.gov/genomes/all/GCF/006/384/895/GCF_006384895.1_ASM638489v1	./Desktop/roseomonas/refseq/bacteria/GCF_006384895.1/GCF_006384895.1_ASM638489v1_genomic.fna.gz
GCF_006384915.1	PRJNA224116	SAMN06947417	na	na	na	na	207340	207340	Roseomonas mucosa	strain=HV3	na	latest	Complete Genome	Major	Full	2019-06-20	ASM638491v1		GCA_006384915.1	identical	https://ftp.ncbi.nlm.nih.gov/genomes/all/GCF/006/384/915/GCF_006384915.1_ASM638491v1	./Desktop/roseomonas/refseq/bacteria/GCF_006384915.1/GCF_006384915.1_ASM638491v1_genomic.fna.gz
GCF_006771025.1	PRJNA224116	SAMN06948510	na	na	na	na	207340	207340	Roseomonas mucosa	strain=HV2	na	latest	Complete Genome	Major	Full	2019-07-09	ASM677102v1		GCA_006771025.1	identical	https://ftp.ncbi.nlm.nih.gov/genomes/all/GCF/006/771/025/GCF_006771025.1_ASM677102v1	./Desktop/roseomonas/refseq/bacteria/GCF_006771025.1/GCF_006771025.1_ASM677102v1_genomic.fna.gz
GCF_008693785.1	PRJNA224116	SAMN11056373	na	na	na	na	207340	207340	Roseomonas mucosa	strain=FDAARGOS_658	na	latest	Complete Genome	Major	Full	2019-09-25	ASM869378v1		GCA_008693785.1	identical	https://ftp.ncbi.nlm.nih.gov/genomes/all/GCF/008/693/785/GCF_008693785.1_ASM869378v1	./Desktop/roseomonas/refseq/bacteria/GCF_008693785.1/GCF_008693785.1_ASM869378v1_genomic.fna.gz
GCF_022346705.1	PRJNA224116	SAMN17729938	JAKREL000000000.1	na	na	na	207340	207340	Roseomonas mucosa	strain=ACRSI	na	latest	Contig	Major	Full	2022-02-20	ASM2234670v1		GCA_022346705.1	identical	https://ftp.ncbi.nlm.nih.gov/genomes/all/GCF/022/346/705/GCF_022346705.1_ASM2234670v1	./Desktop/roseomonas/refseq/bacteria/GCF_022346705.1/GCF_022346705.1_ASM2234670v1_genomic.fna.gz
GCF_022346735.1	PRJNA224116	SAMN17729886	JAKREM000000000.1	na	na	na	207340	207340	Roseomonas mucosa	strain=ACRQD	na	latest	Contig	Major	Full	2022-02-20	ASM2234673v1		GCA_022346735.1	identical	https://ftp.ncbi.nlm.nih.gov/genomes/all/GCF/022/346/735/GCF_022346735.1_ASM2234673v1	./Desktop/roseomonas/refseq/bacteria/GCF_022346735.1/GCF_022346735.1_ASM2234673v1_genomic.fna.gz
GCF_026222695.1	PRJNA224116	SAMN10281987	na	na	na	na	207340	207340	Roseomonas mucosa	strain=AD3	na	latest	Complete Genome	Major	Full	2022-11-17	ASM2622269v1		GCA_026222695.1	identical	https://ftp.ncbi.nlm.nih.gov/genomes/all/GCF/026/222/695/GCF_026222695.1_ASM2622269v1	./Desktop/roseomonas/refseq/bacteria/GCF_026222695.1/GCF_026222695.1_ASM2622269v1_genomic.fna.gz
GCF_026222715.1	PRJNA224116	SAMN10281988	na	na	na	na	207340	207340	Roseomonas mucosa	strain=HV1	na	latest	Complete Genome	Major	Full	2022-11-17	ASM2622271v1		GCA_026222715.1	identical	https://ftp.ncbi.nlm.nih.gov/genomes/all/GCF/026/222/715/GCF_026222715.1_ASM2622271v1	./Desktop/roseomonas/refseq/bacteria/GCF_026222715.1/GCF_026222715.1_ASM2622271v1_genomic.fna.gz
GCF_032251535.1	PRJNA224116	SAMN37528569	JAVVDK000000000.1	na	na	na	207340	207340	Roseomonas mucosa	strain=DSM 103585	na	latest	Scaffold	Major	Full	2023-10-01	ASM3225153v1		GCA_032251535.1	identical	https://ftp.ncbi.nlm.nih.gov/genomes/all/GCF/032/251/535/GCF_032251535.1_ASM3225153v1	./Desktop/roseomonas/refseq/bacteria/GCF_032251535.1/GCF_032251535.1_ASM3225153v1_genomic.fna.gz
GCF_032251555.1	PRJNA224116	SAMN37528574	JAVVDR000000000.1	na	na	na	207340	207340	Roseomonas mucosa	strain=DSM 105836	na	latest	Scaffold	Major	Full	2023-10-01	ASM3225155v1		GCA_032251555.1	identical	https://ftp.ncbi.nlm.nih.gov/genomes/all/GCF/032/251/555/GCF_032251555.1_ASM3225155v1	./Desktop/roseomonas/refseq/bacteria/GCF_032251555.1/GCF_032251555.1_ASM3225155v1_genomic.fna.gz
GCF_032251575.1	PRJNA224116	SAMN37528570	JAVVDP000000000.1	na	na	na	207340	207340	Roseomonas mucosa	strain=DSM 103801	na	latest	Scaffold	Major	Full	2023-10-01	ASM3225157v1		GCA_032251575.1	identical	https://ftp.ncbi.nlm.nih.gov/genomes/all/GCF/032/251/575/GCF_032251575.1_ASM3225157v1	./Desktop/roseomonas/refseq/bacteria/GCF_032251575.1/GCF_032251575.1_ASM3225157v1_genomic.fna.gz
GCF_032251595.1	PRJNA224116	SAMN37528571	JAVVDQ000000000.1	na	na	na	207340	207340	Roseomonas mucosa	strain=DSM 103802	na	latest	Scaffold	Major	Full	2023-10-01	ASM3225159v1		GCA_032251595.1	identical	https://ftp.ncbi.nlm.nih.gov/genomes/all/GCF/032/251/595/GCF_032251595.1_ASM3225159v1	./Desktop/roseomonas/refseq/bacteria/GCF_032251595.1/GCF_032251595.1_ASM3225159v1_genomic.fna.gz
GCF_032251635.1	PRJNA224116	SAMN37528568	JAVVDM000000000.1	na	na	na	207340	207340	Roseomonas mucosa	strain=DSM 103586	na	latest	Scaffold	Major	Full	2023-10-01	ASM3225163v1		GCA_032251635.1	identical	https://ftp.ncbi.nlm.nih.gov/genomes/all/GCF/032/251/635/GCF_032251635.1_ASM3225163v1	./Desktop/roseomonas/refseq/bacteria/GCF_032251635.1/GCF_032251635.1_ASM3225163v1_genomic.fna.gz
GCF_032251655.1	PRJNA224116	SAMN37528573	JAVVDN000000000.1	na	na	na	207340	207340	Roseomonas mucosa	strain=DSM 103799	na	latest	Scaffold	Major	Full	2023-10-01	ASM3225165v1		GCA_032251655.1	identical	https://ftp.ncbi.nlm.nih.gov/genomes/all/GCF/032/251/655/GCF_032251655.1_ASM3225165v1	./Desktop/roseomonas/refseq/bacteria/GCF_032251655.1/GCF_032251655.1_ASM3225165v1_genomic.fna.gz
GCF_032252015.1	PRJNA224116	SAMN37528566	JAVVDL000000000.1	na	na	na	207340	207340	Roseomonas mucosa	strain=DSM 102829	na	latest	Scaffold	Major	Full	2023-10-01	ASM3225201v1		GCA_032252015.1	identical	https://ftp.ncbi.nlm.nih.gov/genomes/all/GCF/032/252/015/GCF_032252015.1_ASM3225201v1	./Desktop/roseomonas/refseq/bacteria/GCF_032252015.1/GCF_032252015.1_ASM3225201v1_genomic.fna.gz
GCF_037414285.1	PRJNA224116	SAMN40422536	na	na	na	na	207340	207340	Roseomonas mucosa	strain=GlSt084	na	latest	Complete Genome	Major	Full	2024-04-05	ASM3741428v1		GCA_037414285.1	identical	https://ftp.ncbi.nlm.nih.gov/genomes/all/GCF/037/414/285/GCF_037414285.1_ASM3741428v1	./Desktop/roseomonas/refseq/bacteria/GCF_037414285.1/GCF_037414285.1_ASM3741428v1_genomic.fna.gz
GCF_040371795.1	PRJNA224116	SAMD00651068	na	na	na	na	207340	207340	Roseomonas mucosa	strain=NBRC 115778	na	latest	Complete Genome	Major	Full	2024-06-28	ASM4037179v1		GCA_040371795.1	identical	https://ftp.ncbi.nlm.nih.gov/genomes/all/GCF/040/371/795/GCF_040371795.1_ASM4037179v1	./Desktop/roseomonas/refseq/bacteria/GCF_040371795.1/GCF_040371795.1_ASM4037179v1_genomic.fna.gz
GCF_044357425.1	PRJNA224116	SAMN06947416	na	na	na	na	207340	207340	Roseomonas mucosa	strain=AD2	na	latest	Complete Genome	Major	Full	2018-06-18	P37		GCA_044357425.1	identical	https://ftp.ncbi.nlm.nih.gov/genomes/all/GCF/044/357/425/GCF_044357425.1_P37	./Desktop/roseomonas/refseq/bacteria/GCF_044357425.1/GCF_044357425.1_P37_genomic.fna.gz
GCF_044901555.1	PRJNA224116	SAMN43996579	JBJDPP000000000.1	na	na	na	207340	207340	Roseomonas mucosa	strain=NPDC051591	na	latest	Scaffold	Major	Full	2024-11-13	ASM4490155v1		GCA_044901555.1	identical	https://ftp.ncbi.nlm.nih.gov/genomes/all/GCF/044/901/555/GCF_044901555.1_ASM4490155v1	./Desktop/roseomonas/refseq/bacteria/GCF_044901555.1/GCF_044901555.1_ASM4490155v1_genomic.fna.gz
GCF_900455935.1	PRJNA224116	SAMEA4412690	UGVN00000000.1	na	reference genome	assembly from type material	207340	207340	Roseomonas mucosa	strain=NCTC13291	na	latest	Contig	Major	Full	2018-08-01	50624_C01		GCA_900455935.1	identical	https://ftp.ncbi.nlm.nih.gov/genomes/all/GCF/900/455/935/GCF_900455935.1_50624_C01	./Desktop/roseomonas/refseq/bacteria/GCF_900455935.1/GCF_900455935.1_50624_C01_genomic.fna.gz
GCF_008365375.1	PRJNA224116	SAMN09631673	QOKW00000000.1	na	na	na	214106	214106	Roseomonas genomospecies 6	strain=ATCC 49961	na	latest	Contig	Major	Full	2019-09-10	ASM836537v1		GCA_008365375.1	identical	https://ftp.ncbi.nlm.nih.gov/genomes/all/GCF/008/365/375/GCF_008365375.1_ASM836537v1	./Desktop/roseomonas/refseq/bacteria/GCF_008365375.1/GCF_008365375.1_ASM836537v1_genomic.fna.gz
GCF_900455865.1	PRJNA224116	SAMEA4412674	UGVO00000000.1	na	na	assembly from type material	243956	257708	Roseomonas gilardii subsp. rosea	strain=NCTC13290	na	latest	Contig	Major	Full	2018-08-01	50618_A01		GCA_900455865.1	identical	https://ftp.ncbi.nlm.nih.gov/genomes/all/GCF/900/455/865/GCF_900455865.1_50618_A01	./Desktop/roseomonas/refseq/bacteria/GCF_900455865.1/GCF_900455865.1_50618_A01_genomic.fna.gz
GCF_001941945.1	PRJNA224116	SAMN04958682	na	na	reference genome	na	257708	257708	Roseomonas gilardii	strain=U14-5	na	latest	Complete Genome	Major	Full	2017-01-06	ASM194194v1		GCA_001941945.1	identical	https://ftp.ncbi.nlm.nih.gov/genomes/all/GCF/001/941/945/GCF_001941945.1_ASM194194v1	./Desktop/roseomonas/refseq/bacteria/GCF_001941945.1/GCF_001941945.1_ASM194194v1_genomic.fna.gz
GCF_007680775.1	PRJNA224116	SAMN11792166	VEIX00000000.1	na	na	na	257708	257708	Roseomonas gilardii	strain=DE0006	na	latest	Scaffold	Major	Full	2019-07-30	ASM768077v1		GCA_007680775.1	identical	https://ftp.ncbi.nlm.nih.gov/genomes/all/GCF/007/680/775/GCF_007680775.1_ASM768077v1	./Desktop/roseomonas/refseq/bacteria/GCF_007680775.1/GCF_007680775.1_ASM768077v1_genomic.fna.gz
GCF_032251615.1	PRJNA224116	SAMN37528572	JAVVDO000000000.1	na	na	na	257708	257708	Roseomonas gilardii	strain=DSM 103800	na	latest	Scaffold	Major	Full	2023-10-01	ASM3225161v1		GCA_032251615.1	identical	https://ftp.ncbi.nlm.nih.gov/genomes/all/GCF/032/251/615/GCF_032251615.1_ASM3225161v1	./Desktop/roseomonas/refseq/bacteria/GCF_032251615.1/GCF_032251615.1_ASM3225161v1_genomic.fna.gz
GCF_042433125.1	PRJNA224116	SAMN43281607	JBHLVZ000000000.1	na	na	assembly from type material	424704	424704	Roseomonas vinacea	strain=CCM 7468	na	latest	Contig	Major	Full	2024-09-28	ASM4243312v1		GCA_042433125.1	identical	https://ftp.ncbi.nlm.nih.gov/genomes/all/GCF/042/433/125/GCF_042433125.1_ASM4243312v1	./Desktop/roseomonas/refseq/bacteria/GCF_042433125.1/GCF_042433125.1_ASM4243312v1_genomic.fna.gz
GCF_014199205.1	PRJNA224116	SAMN12025143	JACIJD000000000.1	na	reference genome	assembly from type material	693023	693023	Roseomonas pecuniae	strain=DSM 25622	na	latest	Scaffold	Major	Full	2020-08-14	ASM1419920v1		GCA_014199205.1	identical	https://ftp.ncbi.nlm.nih.gov/genomes/all/GCF/014/199/205/GCF_014199205.1_ASM1419920v1	./Desktop/roseomonas/refseq/bacteria/GCF_014199205.1/GCF_014199205.1_ASM1419920v1_genomic.fna.gz
GCF_042433915.1	PRJNA224116	SAMN43281568	JBHLUN000000000.1	na	na	na	907779	907779	Roseomonas elaeocarpi	strain=TBRC 5777	na	latest	Scaffold	Major	Full	2024-09-28	ASM4243391v1		GCA_042433915.1	identical	https://ftp.ncbi.nlm.nih.gov/genomes/all/GCF/042/433/915/GCF_042433915.1_ASM4243391v1	./Desktop/roseomonas/refseq/bacteria/GCF_042433915.1/GCF_042433915.1_ASM4243391v1_genomic.fna.gz
GCF_000711725.1	PRJNA224116	SAMN02745777	JONP00000000.1	na	reference genome	assembly from type material	1123060	452982	Roseomonas aerilata DSM 19363	strain=DSM 19363	na	latest	Contig	Major	Full	2014-06-24	ASM71172v1		GCA_000711725.1	identical	https://ftp.ncbi.nlm.nih.gov/genomes/all/GCF/000/711/725/GCF_000711725.1_ASM71172v1	./Desktop/roseomonas/refseq/bacteria/GCF_000711725.1/GCF_000711725.1_ASM71172v1_genomic.fna.gz
GCF_000292225.1	PRJNA224116	SAMN02471852	ALOX00000000.1	na	na	na	1217720	1217720	Roseomonas sp. B5	strain=B5	na	latest	Contig	Major	Full	2012-08-20	ASM29222v1		GCA_000292225.1	identical	https://ftp.ncbi.nlm.nih.gov/genomes/all/GCF/000/292/225/GCF_000292225.1_ASM29222v1	./Desktop/roseomonas/refseq/bacteria/GCF_000292225.1/GCF_000292225.1_ASM29222v1_genomic.fna.gz
GCF_000518625.1	PRJNA224116	SAMN02584973	JADY00000000.1	na	na	assembly from type material	1336208	257708	Roseomonas gilardii subsp. rosea ATCC BAA-691	strain=ATCC BAA-691	na	latest	Scaffold	Major	Full	2014-01-13	ASM51862v1		GCA_000518625.1	identical	https://ftp.ncbi.nlm.nih.gov/genomes/all/GCF/000/518/625/GCF_000518625.1_ASM51862v1	./Desktop/roseomonas/refseq/bacteria/GCF_000518625.1/GCF_000518625.1_ASM51862v1_genomic.fna.gz
GCF_000622225.1	PRJNA224116	SAMN02744033	JHWD00000000.1	na	na	assembly from type material	1448136	207340	Roseomonas mucosa ATCC BAA-692	strain=ATCC BAA-692	na	latest	Scaffold	Major	Full	2014-04-08	ASM62222v1		GCA_000622225.1	identical	https://ftp.ncbi.nlm.nih.gov/genomes/all/GCF/000/622/225/GCF_000622225.1_ASM62222v1	./Desktop/roseomonas/refseq/bacteria/GCF_000622225.1/GCF_000622225.1_ASM62222v1_genomic.fna.gz
GCF_022846615.1	PRJNA224116	SAMD00446210	na	na	reference genome	assembly from type material	1750527	1750527	Roseomonas fluvialis	strain=S08	na	latest	Complete Genome	Major	Full	2022-03-11	ASM2284661v1		GCA_022846615.1	identical	https://ftp.ncbi.nlm.nih.gov/genomes/all/GCF/022/846/615/GCF_022846615.1_ASM2284661v1	./Desktop/roseomonas/refseq/bacteria/GCF_022846615.1/GCF_022846615.1_ASM2284661v1_genomic.fna.gz
GCF_006438825.1	PRJNA224116	SAMN10245002	RCZP00000000.1	na	reference genome	na	1854500	1854500	Roseomonas nepalensis	strain=S9.3B	na	latest	Contig	Major	Full	2019-06-24	ASM643882v1		GCA_006438825.1	identical	https://ftp.ncbi.nlm.nih.gov/genomes/all/GCF/006/438/825/GCF_006438825.1_ASM643882v1	./Desktop/roseomonas/refseq/bacteria/GCF_006438825.1/GCF_006438825.1_ASM643882v1_genomic.fna.gz
GCF_001950415.1	PRJNA224116	SAMD00068845	BDLP00000000.1	na	na	na	1926319	1926319	Roseomonas sp. TAS13	strain=TAS13	na	latest	Contig	Major	Full	2016-12-26	ASM195041v1		GCA_001950415.1	identical	https://ftp.ncbi.nlm.nih.gov/genomes/all/GCF/001/950/415/GCF_001950415.1_ASM195041v1	./Desktop/roseomonas/refseq/bacteria/GCF_001950415.1/GCF_001950415.1_ASM195041v1_genomic.fna.gz
GCF_002754815.1	PRJNA224116	SAMN07312406	na	na	na	na	2018065	2018065	Roseomonas sp. FDAARGOS_362	strain=FDAARGOS_362	na	latest	Complete Genome	Major	Full	2017-11-06	ASM275481v1		GCA_002754815.1	identical	https://ftp.ncbi.nlm.nih.gov/genomes/all/GCF/002/754/815/GCF_002754815.1_ASM275481v1	./Desktop/roseomonas/refseq/bacteria/GCF_002754815.1/GCF_002754815.1_ASM275481v1_genomic.fna.gz
GCF_016107285.1	PRJNA224116	SAMN10238753	RCVQ00000000.1	na	na	na	2479201	2479201	Roseomonas sp. KE0001	strain=KE0001	na	latest	Contig	Major	Full	2020-12-17	ASM1610728v1		GCA_016107285.1	identical	https://ftp.ncbi.nlm.nih.gov/genomes/all/GCF/016/107/285/GCF_016107285.1_ASM1610728v1	./Desktop/roseomonas/refseq/bacteria/GCF_016107285.1/GCF_016107285.1_ASM1610728v1_genomic.fna.gz
GCF_016107305.1	PRJNA224116	SAMN10238754	RCVR00000000.1	na	na	na	2479202	2479202	Roseomonas sp. KE2513	strain=KE2513	na	latest	Contig	Major	Full	2020-12-17	ASM1610730v1		GCA_016107305.1	identical	https://ftp.ncbi.nlm.nih.gov/genomes/all/GCF/016/107/305/GCF_016107305.1_ASM1610730v1	./Desktop/roseomonas/refseq/bacteria/GCF_016107305.1/GCF_016107305.1_ASM1610730v1_genomic.fna.gz
GCF_005222815.1	PRJNA224116	SAMN11430790	STGB00000000.1	na	na	na	2562311	2562311	Roseomonas sp. AR75	strain=AR75	na	latest	Contig	Major	Full	2019-05-07	ASM522281v1		GCA_005222815.1	identical	https://ftp.ncbi.nlm.nih.gov/genomes/all/GCF/005/222/815/GCF_005222815.1_ASM522281v1	./Desktop/roseomonas/refseq/bacteria/GCF_005222815.1/GCF_005222815.1_ASM522281v1_genomic.fna.gz
GCF_005222755.1	PRJNA224116	SAMN11431102	STGD00000000.1	na	na	na	2562313	2562313	Roseomonas sp. HF4	strain=HF4	na	latest	Contig	Major	Full	2019-05-07	ASM522275v1		GCA_005222755.1	identical	https://ftp.ncbi.nlm.nih.gov/genomes/all/GCF/005/222/755/GCF_005222755.1_ASM522275v1	./Desktop/roseomonas/refseq/bacteria/GCF_005222755.1/GCF_005222755.1_ASM522275v1_genomic.fna.gz
GCF_902706185.1	PRJNA224116	SAMEA6372297	CACSJM000000000.1	na	na	na	2681412	2681412	Roseomonas sp. 18066	na	18066_Roseomonas_Ancestor_Tube	latest	Contig	Major	Full	2019-12-17	n18066v0.1		GCA_902706185.1	identical	https://ftp.ncbi.nlm.nih.gov/genomes/all/GCF/902/706/185/GCF_902706185.1_n18066v0.1	./Desktop/roseomonas/refseq/bacteria/GCF_902706185.1/GCF_902706185.1_n18066v0.1_genomic.fna.gz
GCF_009848505.1	PRJNA224116	SAMN13696933	WWDL00000000.1	na	reference genome	assembly from type material	2692566	2692566	Roseomonas harenae	strain=CPCC 101081	na	latest	Scaffold	Major	Full	2020-01-10	ASM984850v1		GCA_009848505.1	identical	https://ftp.ncbi.nlm.nih.gov/genomes/all/GCF/009/848/505/GCF_009848505.1_ASM984850v1	./Desktop/roseomonas/refseq/bacteria/GCF_009848505.1/GCF_009848505.1_ASM984850v1_genomic.fna.gz
GCF_016106015.1	PRJNA224116	SAMN15375089	JACADQ000000000.1	na	reference genome	assembly from type material	2748666	2748666	Roseomonas rubea	strain=MO17	na	latest	Contig	Major	Full	2020-12-17	ASM1610601v1		GCA_016106015.1	identical	https://ftp.ncbi.nlm.nih.gov/genomes/all/GCF/016/106/015/GCF_016106015.1_ASM1610601v1	./Desktop/roseomonas/refseq/bacteria/GCF_016106015.1/GCF_016106015.1_ASM1610601v1_genomic.fna.gz
GCF_016106005.1	PRJNA224116	SAMN15375093	JACADR000000000.1	na	reference genome	assembly from type material	2748667	2748667	Roseomonas rosulenta	strain=OP-27	na	latest	Contig	Major	Full	2020-12-17	ASM1610600v1		GCA_016106005.1	identical	https://ftp.ncbi.nlm.nih.gov/genomes/all/GCF/016/106/005/GCF_016106005.1_ASM1610600v1	./Desktop/roseomonas/refseq/bacteria/GCF_016106005.1/GCF_016106005.1_ASM1610600v1_genomic.fna.gz
GCF_017355775.1	PRJNA224116	SAMN15936123	JACTNF000000000.1	na	na	na	2768161	2768161	Roseomonas marmotae	strain=1311	na	latest	Contig	Major	Full	2021-03-15	ASM1735577v1		GCA_017355775.1	identical	https://ftp.ncbi.nlm.nih.gov/genomes/all/GCF/017/355/775/GCF_017355775.1_ASM1735577v1	./Desktop/roseomonas/refseq/bacteria/GCF_017355775.1/GCF_017355775.1_ASM1735577v1_genomic.fna.gz
GCF_017654485.1	PRJNA224116	SAMN15936121	na	na	reference genome	assembly from type material	2768161	2768161	Roseomonas marmotae	strain=1318	na	latest	Complete Genome	Major	Full	2021-03-31	ASM1765448v1		GCA_017654485.1	identical	https://ftp.ncbi.nlm.nih.gov/genomes/all/GCF/017/654/485/GCF_017654485.1_ASM1765448v1	./Desktop/roseomonas/refseq/bacteria/GCF_017654485.1/GCF_017654485.1_ASM1765448v1_genomic.fna.gz
GCF_017355405.1	PRJNA224116	SAMN15936122	na	na	reference genome	assembly from type material	2768162	2768162	Roseomonas haemaphysalidis	strain=546	na	latest	Complete Genome	Major	Full	2021-03-15	ASM1735540v1		GCA_017355405.1	identical	https://ftp.ncbi.nlm.nih.gov/genomes/all/GCF/017/355/405/GCF_017355405.1_ASM1735540v1	./Desktop/roseomonas/refseq/bacteria/GCF_017355405.1/GCF_017355405.1_ASM1735540v1_genomic.fna.gz
GCF_017355755.1	PRJNA224116	SAMN15936124	JACTNG000000000.1	na	na	na	2768162	2768162	Roseomonas haemaphysalidis	strain=573	na	latest	Contig	Major	Full	2021-03-15	ASM1735575v1		GCA_017355755.1	identical	https://ftp.ncbi.nlm.nih.gov/genomes/all/GCF/017/355/755/GCF_017355755.1_ASM1735575v1	./Desktop/roseomonas/refseq/bacteria/GCF_017355755.1/GCF_017355755.1_ASM1735575v1_genomic.fna.gz
GCF_016805305.1	PRJNA224116	SAMN17246087	JAERQN000000000.1	na	reference genome	assembly from type material	2786951	2786951	Roseomonas ponticola	strain=SYSU M41301	na	latest	Contig	Major	Full	2021-02-03	ASM1680530v1		GCA_016805305.1	identical	https://ftp.ncbi.nlm.nih.gov/genomes/all/GCF/016/805/305/GCF_016805305.1_ASM1680530v1	./Desktop/roseomonas/refseq/bacteria/GCF_016805305.1/GCF_016805305.1_ASM1680530v1_genomic.fna.gz
GCF_019029495.1	PRJNA224116	SAMN17277920	JAERQM000000000.1	na	reference genome	assembly from type material	2801474	2801474	Roseomonas oleicola	strain=ROY-5-3	na	latest	Scaffold	Major	Full	2021-06-25	ASM1902949v1		GCA_019029495.1	identical	https://ftp.ncbi.nlm.nih.gov/genomes/all/GCF/019/029/495/GCF_019029495.1_ASM1902949v1	./Desktop/roseomonas/refseq/bacteria/GCF_019029495.1/GCF_019029495.1_ASM1902949v1_genomic.fna.gz
GCF_918698155.1	PRJNA224116	SAMEA8997627	CAKKLX000000000.1	na	na	na	2845823	2845823	Roseomonas sp. CECT 9278	strain=CECT 9278	AB11; 160606 SFS 39	latest	Contig	Major	Full	2021-11-18	Roseomonas_sp_CECT_9278_Spades_Prokka		GCA_918698155.1	identical	https://ftp.ncbi.nlm.nih.gov/genomes/all/GCF/918/698/155/GCF_918698155.1_Roseomonas_sp_CECT_9278_Spades_Prokka	./Desktop/roseomonas/refseq/bacteria/GCF_918698155.1/GCF_918698155.1_Roseomonas_sp_CECT_9278_Spades_Prokka_genomic.fna.gz
GCF_020991085.1	PRJNA224116	SAMN23296439	na	na	na	na	2897332	2897332	Roseomonas sp. OT10	strain=OT10	na	latest	Complete Genome	Major	Full	2021-11-28	ASM2099108v1		GCA_020991085.1	identical	https://ftp.ncbi.nlm.nih.gov/genomes/all/GCF/020/991/085/GCF_020991085.1_ASM2099108v1	./Desktop/roseomonas/refseq/bacteria/GCF_020991085.1/GCF_020991085.1_ASM2099108v1_genomic.fna.gz
GCF_023223525.1	PRJNA224116	SAMN27755106	JALPRX000000000.1	na	reference genome	assembly from type material	2937791	2937791	Roseomonas acroporae	strain=NAR14	na	latest	Contig	Major	Full	2022-05-03	ASM2322352v1		GCA_023223525.1	identical	https://ftp.ncbi.nlm.nih.gov/genomes/all/GCF/023/223/525/GCF_023223525.1_ASM2322352v1	./Desktop/roseomonas/refseq/bacteria/GCF_023223525.1/GCF_023223525.1_ASM2322352v1_genomic.fna.gz
GCF_024437745.1	PRJNA224116	SAMN28844363	JANFNY000000000.1	na	na	na	2950546	2950546	Roseomonas sp. GC11	strain=GC11	na	latest	Scaffold	Major	Full	2022-07-25	ASM2443774v1		GCA_024437745.1	identical	https://ftp.ncbi.nlm.nih.gov/genomes/all/GCF/024/437/745/GCF_024437745.1_ASM2443774v1	./Desktop/roseomonas/refseq/bacteria/GCF_024437745.1/GCF_024437745.1_ASM2443774v1_genomic.fna.gz
GCF_030063475.1	PRJNA224116	SAMN35052621	JASIRT000000000.1	na	na	na	3046310	3046310	Roseomonas sp. E05	strain=E05	na	latest	Contig	Major	Full	2023-05-22	ASM3006347v1		GCA_030063475.1	identical	https://ftp.ncbi.nlm.nih.gov/genomes/all/GCF/030/063/475/GCF_030063475.1_ASM3006347v1	./Desktop/roseomonas/refseq/bacteria/GCF_030063475.1/GCF_030063475.1_ASM3006347v1_genomic.fna.gz
GCF_024594815.1	PRJNA224116	SAMN28414698	JANJOU000000000.1	na	reference genome	assembly from type material	3121582	3121582	Roseomonas populi	strain=CN29	na	latest	Contig	Major	Full	2022-08-08	ASM2459481v1		GCA_024594815.1	identical	https://ftp.ncbi.nlm.nih.gov/genomes/all/GCF/024/594/815/GCF_024594815.1_ASM2459481v1	./Desktop/roseomonas/refseq/bacteria/GCF_024594815.1/GCF_024594815.1_ASM2459481v1_genomic.fna.gz
GCF_039839775.1	PRJNA224116	SAMN40948299	JBDOQQ000000000.1	na	na	na	3140364	3140364	Roseomonas sp. CAU 1739	strain=CAU 1739	na	latest	Contig	Major	Full	2024-05-26	ASM3983977v1		GCA_039839775.1	identical	https://ftp.ncbi.nlm.nih.gov/genomes/all/GCF/039/839/775/GCF_039839775.1_ASM3983977v1	./Desktop/roseomonas/refseq/bacteria/GCF_039839775.1/GCF_039839775.1_ASM3983977v1_genomic.fna.gz
GCF_042666135.1	PRJNA224116	SAMN43284531	JBHTFH000000000.1	na	na	na	3273425	3273425	Roseomonas sp. GCM10028921	strain=LUR113	na	latest	Scaffold	Major	Full	2024-10-06	ASM4266613v1		GCA_042666135.1	identical	https://ftp.ncbi.nlm.nih.gov/genomes/all/GCF/042/666/135/GCF_042666135.1_ASM4266613v1	./Desktop/roseomonas/refseq/bacteria/GCF_042666135.1/GCF_042666135.1_ASM4266613v1_genomic.fna.gz
GCF_042643515.1	PRJNA224116	SAMN43282308	JBHRSC000000000.1	na	na	na	3317349	3317349	Roseomonas sp. CGMCC 1.13459	strain=CGMCC 1.13459	na	latest	Scaffold	Major	Full	2024-10-05	ASM4264351v1		GCA_042643515.1	identical	https://ftp.ncbi.nlm.nih.gov/genomes/all/GCF/042/643/515/GCF_042643515.1_ASM4264351v1	./Desktop/roseomonas/refseq/bacteria/GCF_042643515.1/GCF_042643515.1_ASM4264351v1_genomic.fna.gz
GCF_042259275.1	PRJNA224116	SAMN43766653	na	na	na	na	3342640	3342640	Roseomonas sp. CCTCC AB2023176	strain=CCTCC AB2023176	na	latest	Complete Genome	Major	Full	2024-09-27	ASM4225927v1		GCA_042259275.1	identical	https://ftp.ncbi.nlm.nih.gov/genomes/all/GCF/042/259/275/GCF_042259275.1_ASM4225927v1	./Desktop/roseomonas/refseq/bacteria/GCF_042259275.1/GCF_042259275.1_ASM4225927v1_genomic.fna.gz
GCF_043951285.1	PRJNA224116	SAMN44353536	JBIOCS000000000.1	na	na	na	3374105	3374105	Roseomonas sp. SXEYE002	strain=SXEYE002	na	latest	Contig	Major	Full	2024-10-27	ASM4395128v1		GCA_043951285.1	identical	https://ftp.ncbi.nlm.nih.gov/genomes/all/GCF/043/951/285/GCF_043951285.1_ASM4395128v1	./Desktop/roseomonas/refseq/bacteria/GCF_043951285.1/GCF_043951285.1_ASM4395128v1_genomic.fna.gz

## Sheet: Table S4
	Gene	Primer name	Primer sequence (5'-3')
	gyrA	Roseo_GyrAF	TTCCGCGAGAAGGTCTGGA
		Roseo_GyrAR	CGTCACATGCTCATCCTGCT
	ros2	Roseo_Ros2F	CATCGTTGTTGGTGCCCCT
		Roseo_Ros2R	CCAACAAGACGGGCGACAA
	ros1	Roseo_BlhF	GTGGGACGGACGGATTTCC
		Roseo_BlhR	ACAATGGAAGCTCACGTCGT
	ecl_03254	Roseo_3254F	TGAACAGCCATCCTCCCTTC
		Roseo_3254R	GCGATTGTGCCCGGTTC
	lysR	Roseo_AmpRF	CTCCTACCGCGTCGATGAAT
		Roseo_AmpRR	GCCATGGTCAGCGAGGAAT
	Table S4 : Primer sequences used to perform RT-qPCR

## Sheet: Table S5
	Primer	Sequence (5’-3’)	Use
	Ros2_F	ATACTTTCCCCGCTCGTCAC	Cloning in pBad202 plasmid
	Ros2Prom_pBadR	CACCGTCAGACTTAGATGCCGGGC	Cloning of ros2 with its promoter in pBad202 plasmid
	TABLE S5 : Primers used to perform ros2 cloning

## Sheet: Table S6
	Strains	AMP*	ACC	TIC	TCC	PTZ	TEM	CFX	CRO	CTX	CAZ	FEP	ATM	MEC	IMI	ETP	MEM	ACN	CIP	LVX	AKN	GMN	TMN	SXT	FOS	CHL	TGC	NFE	AZM
	1793	6	15	7	28	6	6	6	40	24	6	17	23	6	42	42	42	9	42	42	42	42	42	42	7	39	37	13	42
	2126	7	25	21	33	6	7	7	42	30	7	25	39	6	42	42	41	7	42	42	42	36	38	42	7	42	35	13	33
	2404	7	27	7	26	7	6	7	38	19	7	22	27	6	45	47	40	11	42	37	42	42	42	42	6	42	36	9	42
	2534	6	18	6	27	6	7	6	31	18	7	16	14	6	42	41	40	7	37	37	44	37	41	50	6	42	37	6	41
	2689	6	23	6	25	6	6	6	33	21	6	18	18	6	39	38	34	6	31	25	22	35	35	29	6	34	28	6	33
	2733	6	16	16	32	6	7	7	39	28	7	21	24	6	44	42	38	7	42	42	42	42	42	42	6	38	35	11	42
	2818	6	20	6	23	6	6	6	30	25	6	16	16	6	40	37	31	6	28	27	42	42	42	25	6	36	29	6	35
	2855	6	23	6	24	6	6	6	33	25	6	17	18	6	42	40	28	6	32	27	28	35	37	20	6	36	35	6	30
	3994	6	8	6	19	6	7	6	31	23	6	19	14	6	42	42	41	6	41	31	34	35	42	27	6	42	37	6	38
	4954	6	13	6	27	6	6	6	32	22	6	22	21	6	42	36	37	6	38	34	34	42	42	41	6	42	34	6	30
	10565	6	12	6	26	6	6	6	36	21	6	17	19	6	40	42	38	6	32	30	32	35	37	29	6	38	31	7	33
	11153	6	21	14	32	6	6	6	36	28	6	20	20	6	38	39	31	7	42	37	36	42	42	36	6	34	38	6	25
	12743	7	10	7	32	6	6	7	37	23	6	20	18	6	42	42	39	6	42	34	42	42	42	42	7	36	37	7	42
	16688	6	18	6	26	6	6	6	42	25	6	22	25	6	42	42	40	6	21	35	42	40	42	40	6	42	33	6	42
	16989	6	17	6	24	6	7	6	35	26	6	20	20	6	37	42	38	6	29	29	42	39	36	37	6	35	36	6	42
	17370	6	17	14	30	6	6	7	42	27	6	19	21	6	42	42	42	6	42	42	42	39	39	39	6	40	42	10	39
	187654	6	15	6	30	6	6	6	34	28	6	15	23	6	42	42	42	6	21	26	23	39	34	24	6	42	31	6	42
	% sensibility Acinetobacter baumannii	NA	NA	0.0588235	1	0	NA	NA	NA	NA	0	1	NA	NA	1	NA	1	NA	1	1	1	1	1	1	NA	NA	NA	NA	NA
	min	6	8	6	19	6	6	6	30	18	6	15	14	6	37	36	28	6	21	25	22	35	34	20	6	34	28	6	25
	max	7	27	21	33	7	7	7	42	30	7	25	39	6	45	47	42	11	42	42	44	42	42	50	7	42	42	13	42
	median	6	17	6	27	6	6	6	36	25	6	19	20	6	42	42	39	6	38	34	42	39	42	39	6	39	35	6	39
	Table S6 :Strain susceptibility to antibiotics via the disk diffusion method according to the critical diameter defined by CASFM-EUCAST 2024.
	2733 strain corresponding to the clinical case presented is highlighted in gray
	* AMP: ampicillin; ACC: amoxicillin + acid clavulanic; TIC: ticarcillin; TCC: ticarcillin + acid clavulanic; PTZ: piperacillin + tazobactam; TEM: temocillin; CFX: cefalexin; CRO: ceftriaxone; CTX: cefotaxime; CAZ: ceftazidime; FEP: cefepime; ATM: aztreonam; MEC: mecillinam; IMP: imipenem; ETP: ertapenem; MEM: meropenem; ACN: acid nalidixic; CIP: ciprofloxacin; LVX: levofloxacin; AKN: amikacin; GM…

## Sheet: Table S7
Strains	PTZ*	TEM	CRO	CTX	CAZ	FEP	CAZ-AVI	CEF-TAZ	ATM	ERT	IMI	IMI-REL	MEM	MEM-VAB	CEF	AMK	TOB	GEN	CIP	COL	ERA	TIG	FOS	SXT
1793	1024	>32	4	4	32	16	>32	>32	32	0.12	<=1	1	0.5	0.25	4	<=2	<=0,5	0.125	0.25	8	0.06	<=0,5	>64	<=1
2126	1024	>32	4	8	>32	16	16	>32	16	0.12	<=1	0.5	0.5	0.25	2	<=2	<=0,5	0.125	0.25	16	0.06	<=0,5	>64	<=1
2404	1024	>32	16	2	>32	16	>32	>32	32	0.12	<=1	0.5	0.25	0.25	1	<=2	<=0,5	0.125	0.5	16	0.06	<=0,5	>64	<=1
2534	1024	>32	1	16	>32	16	>32	32	32	<=0,06	<=1	1	0.5	0.25	1	<=2	<=0,5	0.064	0.25	16	0.06	<=0,5	>64	<=1
2689	1024	>32	0.5	8	32	16	>32	>32	32	0.25	<=1	0.5	0.5	0.25	0.5	<=2	<=0,5	0.064	0.5	16	0.06	<=0,5	>64	<=1
2733	1024	>32	4	4	>32	16	>32	>32	32	0.25	1	<=1	0.5	0.25	16	<=2	<=0,5	0.125	0.25	8	0.03	<=0,5	>64	<=1
2818	512	>32	2	32	>32	16	>32	>32	32	0.25	<=1	0.5	0.5	0.25	0.5	<=2	<=0,5	0.064	0.25	16	0.06	<=0,5	>64	<=1
2855	1024	>32	1	2	32	16	>32	32	32	0.12	<=1	0.5	0.5	0.25	0.25	<=2	<=0,5	0.064	0.5	16	0.03	<=0,5	>64	<=1
3994	>1024	>32	4	4	>32	16	>32	>32	>32	0.25	<=1	1	0.5	0.25	16	<=2	<=0,5	0.064	0.25	16	0.06	<=0,5	>64	<=1
4954	1024	>32	4	16	>32	16	>32	>32	16	0.12	<=1	1	0.5	0.25	16	<=2	<=0,5	0.125	0.125	16	0.06	<=0,5	>64	<=1
10565	1024	>32	4	32	>32	16	>32	>32	32	0.12	<=1	0.5	0.5	0.25	16	<=2	<=0,5	0.064	0.5	8	0.03	<=0,5	>64	<=1
11153	256	>32	1	4	32	2	16	32	16	<=0,06	<=1	0.25	0.25	0.25	4	<=2	<=0,5	0.064	0.125	2	<=0,008	<=0,5	<=16	<=1
12743	1024	>32	16	32	>32	16	>32	>32	32	0.12	<=1	0.5	0.5	0.25	32	<=2	<=0,5	0.064	0.25	8	0.03	<=0,5	>64	<=1
16688	1024	>32	4	16	>32	16	>32	32	32	0.12	<=1	0.5	0.25	0.25	16	<=2	<=0,5	0.125	0.5	16	0.06	<=0,5	>64	<=1
16989	>1024	>32	8	32	>32	16	>32	32	32	0.12	<=1	0.5	0.25	0.25	16	<=2	<=0,5	0.125	0.5	16	0.06	<=0,5	>64	<=1
17370	512	>32	1	2	>32	8	>32	>32	16	0.12	<=1	0.5	0.25	0.25	16	<=2	<=0,5	0.125	0.5	8	0.03	<=0,5	>64	<=1
187654	512	>32	4	4	32	16	32	32	16	0.12	<=1	1	0.5	0.25	NA	<=2	<=0,5	0.125	0.25	16	0.06	<=0,5	>64	<=1
MIC50	1024	>32	4	8	32	16	>32	>32	32	0.12	1	0.5	0.5	0.25	16	<=2	<=0,5	0.125	0.25	16	0.06	<=0,5	>64	<=1
MIC90	1024	>32	16	32	32	16	>32	>32	32	0.25	1	1	0.5	0.25	16	<=2	<=0,5	0.125	0.5	16	0.06	<=0,5	>64	<=1
%susceptibility	0	0	0.352941	0.176471	0	0.117647	0	0	0	1	1	1	1	1	0	NA	1	1	1	NA	NA	1	0	1
Table S7 : Strain susceptibility to antibiotics via the broth microdilution method according to breakpoints proposed in the “nonrelated species PK/PD breakpoints” section of the reference EUCAST-CASFM 2024.
2733 strain corresponding to the clinical case presented is highlighted in gray
* PTZ: piperacillin + tazobactam; TEM: temocillin; CRO: ceftriaxone; CTX: cefotaxime; CAZ: ceftazidime; FEP: cefepim; CAZ-AVI: ceftazidime/avibactam; CEF: ceftolozan; CEF-TAZ: ceftolozan/tazobactam; ATM: aztreonam; ETP: ertapenem; IMP: imipenem; IMI-REL: imipenem/relebactam; MEM: meropenem; MEM-VAB: meropenem/vaborbactam; CEF : Cefiderocol, AMK: amikacin; TOB: tobramycin; GEN: gentamicine; CIP: c…

## Sheet: Table S8
			Ceftriaxone				Cefotaxime
	Strains	DDM	BDMa	E-test B	E-test LD	DDM	BDMb	E-test B	E-test LD
	1793	40	4	4	4	24	4	>32	>32
	2126	42	4	0.38	0.5	30	8	>32	>32
	2404	38	16	2	4	19	2	>32	>32
	2534	31	1	3	4	18	16	>32	>32
	2689	33	0.5	3	4	21	8	>32	>32
	2733	39	4	1.5	2	28	4	>32	>32
	2818	30	2	3	4	25	32	>32	>32
	2855	33	1	2	3	25	2	>32	>32
	3994	31	4	4	6	23	4	>32	>32
	4954	32	4	2	3	22	16	>32	>32
	10565	36	4	3	4	21	32	>32	>32
	11153	36	1	1.5	2	28	4	>32	>32
	12743	37	16	3	4	23	32	>32	>32
	16688	42	4	4	4	25	16	>32	>32
	16689	35	8	2	6	26	32	>32	>32
	17370	42	1	2	2	27	2	>32	>32
	187654	34	4	1	1.5	28	4	>32	>32
	%S	1	0.352941	0.529412	0.294118	1	0.176471	0	0
	MIC50	-	4	2	4	-	8	>32	>32
	MIC90	-	16	4	8	-	32	>32	>32
	Table S8 : Strains’ inhibitory diameters and MICs for ceftriaxone and cefotaxime according to CASFM-EUCAST criteria.
	The 2733 strain corresponding to the clinical case presented is highlighted in grey.
	Abbreviations: DDM Disk Diffusion Method. BDM broth diffusion method. %S Susceptibility percentage according to breakpoints proposed in the “nonrelated species PK/PD breakpoints” section of the reference EUCAST-CASFM 2024
	a Minimum inhibitory concentration determined by manual broth dilution methods using the reference strain Escherichia coli ATCC29212
	b Minimum inhibitory concentration determined via the Sensititre automate on the EUMDROXF. FRAM2GN plates
	Etest B: Biomerieux (Marcy l’étoile, France) supplier
	Etest LD: Liofilchem (Roseto degli Abruzzi, Italia) supplier

## Sheet: Table S9
Strains	ROS1	ROS2	ECL_03254	PTZ	TEM	CRO	CTX	CAZ	FEP	CAZ-AVI	CEF	CEF-TAZ	ATM	ERT	IMI	IMI-REL	MEM	MEM-VAB
2404	Wild Type	Wild Type	Wild Type	1024	>32	16	2	>32	16	>32	2	>32	32	0.12	<=1	0.5	0.25	0.25
3994	Wild Type	Wild Type	Wild Type	>1024	>32	4	4	>32	16	>32	8	>32	>32	0.25	<=1	1	0.5	0.25
4954	Wild Type	Wild Type	Wild Type	1024	>32	4	16	>32	16	>32	8	>32	16	0.12	<=1	1	0.5	0.25
11153	Wild Type	Wild Type	Wild Type	256	>32	1	4	32	2	16	4	32	16	<=0,06	<=1	0.25	0.25	0.25
12743	Wild Type	Wild Type	Wild Type	1024	>32	16	32	>32	16	>32	4	>32	32	0.12	<=1	0.5	0.5	0.25
187654	Wild Type	Wild Type	Wild Type	512	>32	4	4	32	16	32	4	32	16	0.12	<=1	1	0.5	0.25
2733	p.Ser242Ala, p.Ala243Gly	Wild Type	Wild Type	1024	>32	4	4	>32	16	>32	8	>32	32	0.25	1	<=1	0.5	0.25
17370	p.Ile419Ter	Wild Type	Wild Type	512	>32	1	2	>32	8	>32	8	>32	16	0.12	<=1	0.5	0.25	0.25
10565	p.His296Ter	Wild Type	Wild Type	1024	>32	4	32	>32	16	>32	4	>32	32	0.12	<=1	0.5	0.5	0.25
1793	p.Ala420Ter	Wild Type	Wild Type	1024	>32	4	4	32	16	>32	4	>32	32	0.12	<=1	1	0.5	0.25
2126	p.Ala337Ter	Wild Type	Wild Type	1024	>32	4	8	>32	16	16	4	>32	16	0.12	<=1	0.5	0.5	0.25
16688	p.Ser274Gly	p.Ser42Gly, p.Val252Ala, p.Gly282Ser	p.Ala85Thr	1024	>32	4	16	>32	16	>32	4	32	32	0.12	<=1	0.5	0.25	0.25
16989	p.Ser274Gly	p.Ser42Gly, p.Val252Ala, p.Gly282Ser	p.Ala85Thr	>1024	>32	8	32	>32	16	>32	4	32	32	0.12	<=1	0.5	0.25	0.25
2534	p.Asp83Asn, p.Ser274Gly, p.Ala330Ter	p.Val252Ala	Wild Type	1024	>32	1	16	>32	16	>32	4	32	32	<=0,06	<=1	1	0.5	0.25
2689	p.Asp83Asn, p.Ser274Gly	p.Val252Ala	Wild Type	1024	>32	0.5	8	32	16	>32	4	>32	32	0.25	<=1	0.5	0.5	0.25
2818	p.Asp83Asn, p.Ile419Ter	p.Val252Ala	Wild Type	512	>32	2	32	>32	16	>32	4	>32	32	0.25	<=1	0.5	0.5	0.25
2855	p.Asp83Asn, p.Ile419Ter	p.Val252Ala	Wild Type	1024	>32	1	2	32	16	>32	4	32	32	0.12	<=1	0.5	0.5	0.25
	Table S9 : Proteomic diversity of the three beta-lactamses found in Roseomonas mucosa strains

## Sheet: Table S10
	Diameters mm
Strains	Amoxicillin	Amoxicillin + clavulanate acid	Ceftriaxone	Cefotaxime
Escherichia coli Top 10 pBAD_empty	25	25	40	40
Escherichia coli Top 10 pDBAΩros-2	20	25	40	40
Table S10 : diameters of the Escherichia coli TOP-10 carrying pBAD plasmid with and without ros-2

[truncated: 1 more sheets: Table S11]
